# Supplementary material for: First-Order Phase Transformation at Constant Volume: A Continuous Transition?
Source: Entropy (Basel). 2021 Dec 24;24(1):31. doi: 10.3390/e24010031 (PMC8774774; doi:10.3390/e24010031)
Supplement: Supplementary file 1 [file entropy-24-00031-s001.zip]

Archive with 1 entries (1 files):
- entropy-1503426-supplementary.pdf
